# Supplementary material for: Analysis of knockout mutants reveals non-redundant functions of poly(ADP-ribose)polymerase isoforms in Arabidopsis
Source: Plant Mol Biol. 2015 Oct 1;89(4-5):319–38. doi: 10.1007/s11103-015-0363-5 (PMC4631723; doi:10.1007/s11103-015-0363-5)
Supplement: Supplementary file 2 — Supplementary material 2 (XLSX 27 kb) [file 11103_2015_363_MOESM2_ESM.xlsx]

## Sheet: sup tab 1
Table S1. Overview of the metabolite reporting list in leaf tissue of Col-0 and parp lines grown under long day (16 h photoperiod).
GC-TOF-MS metabolites
	A	B	C	D	E	F	G	H	I	J	K	L
1
2	Experiment title:		Environmental perturbation of photorespiration
3	Organism/Plant species:		Arabidopsis thaliana
4	Organ/tissue:		leave material
5	Analytical tool:		GC-TOF-MS
6
7	Peak/compound no.- number referenced back to the main text
8	Ret . Time- Time expected, Tag Time Index and Time deviation
9	Putative Name- putative identification of the metabolite/derivative
10	Corresponding metabolite name in literature
11	Mol. Formula- molecular formula of the metabolite or its FA adduct;
12	Mass to charge ratio (m/z)
13	(S)- identification confirmed by a standard compound
14	I, II, III- different isomers
15	Identification level (A; B; C; D)- (A) standard or NMR; (B) MS/MS; (C) MSE; (D) MS only
16
17	Peak/ Compound no.	Time Expected	Tag Time Index	Time Deviation	Putative metabolite name (Derivative)	Corresponding Metabolite in Literature	Metabolite Class	Mol formula	Mass to charge ratio (m/z)	Species detected before	Reference	Identification level (A-D)
18	1	208565	208373	-0.28	M000026_A110001-101_METB_208565_TOF_Alanine, DL- (2TMS)	Alanine	Amino acids	C3H7NO2	100	Tomato, Arabidopsis, potato, Lotus japonicus		A
19	2	394250	393819	-0.33	M000027_A144001-101_METB_394250_TOF_Alanine, beta- (3TMS)	ß-Alanine	Amino acids	C3H7NO2	248	Tomato, Arabidopsis, potato, Lotus japonicus		A
20	3	457283	456943	0.08	M000033_A152002-101_METB_457283_TOF_Aspartic acid, L- (3TMS)	Aspartate	Amino acids	C4H7NO4	232	Tomato, Arabidopsis, potato		A
21	4	624990	624790	-0.01	M000082_A185002-101_METB-METB_624990_TOF_Dehydroascorbic acid dimer (TMS)	Dehydroascorbate	Hydroxy acid	C6H6O6	245	Tomato, Arabidopsis, potato		A
22	5	579380	578428	-0.15	M000606_A187002-101_METB_579380_TOF_Fructose, D- (1MEOX) (5TMS)	Fructose	Sugar (Hexose)	C6H12O6	307	Tomato, Arabidopsis, potato, Lotus japonicus		A
23	6	371255	371149	-0.03	M000067_A137001-101_METB_371255_TOF_Fumaric acid (2TMS)	Fumarate	Organic acids	C4H4O4	245	Tomato, Arabidopsis, potato, Lotus japonicus		A
24	7	452200	452016	0	M000114_A153003-101_METB_452200_TOF_Butyric acid, 4-amino- (3TMS)	GABA	Amino acids	C4H9NO2	174	Tomato, Arabidopsis, potato, Lotus japonicus		A
25	8	940280	938731	-0.16	M000673_A299002-101_METB_940280_EIROE_Galactinol (9TMS)	Galactinol	Sugar (disaccharide)	C12H22O11	204	Tomato, Arabidopsis, potato, Lotus japonicus		A
26	9	590400	589693	-0.12	M000040_A189002-101_METB_590400_TOF_Glucose, D- (1MEOX) (5TMS)	Glucose	Sugar (Hexose)	C6H12O6	160	Tomato, Arabidopsis, potato, Lotus japonicus		A
27	10	507780	507625	-0.05	M000036_A163001-101_METB_507780_TOF_Glutamic acid, DL- (3TMS)	Glutamate	Amino acids	C5H9NO5	246	Tomato, Arabidopsis, potato, Lotus japonicus		A
28	11	492650	492588	-0.01	M000032_A174008-101_MST_492650_TOF_Glutamine, DL- (4TMS)	Glutamine	Amino acids	C5H10N2O3	227	Tomato, Arabidopsis, potato, Lotus japonicus		A
29	12	345050	344202	-0.26	M000073_A135003-101_METB_345050_TOF_Glyceric acid, DL- (3TMS)	Glycerate	Hydroxy acid	C3H6O4	292	Tomato, Arabidopsis, potato		A
30	13	291783	291444	-0.12	M000053_A129003-101_METB_291783_TOF_Glycerol (3TMS)	Glycerol	Polyol (triol)	C3H8O3	205	Tomato, Arabidopsis, potato		A
31	14	228010	227996	0.03	M000031_A114001-101_METB_228010_TOF_Glycine (2TMS)	Glycine	Amino acids	C2H5NO2	102	Tomato, Arabidopsis, potato, Lotus japonicus		A
32	15	653910	653739	-0.03	M000060_A209002-101_METB_653910_TOF_Inositol, myo- (6TMS)	Inositol	Polyol	C6H14O6	305	Tomato, Arabidopsis, potato		A
33	16	319193	318783	-0.09	M000017_A132002-101_METB_319193_TOF_Isoleucine, L- (2TMS)	Isoleucine	Amino acids	C6H13NO2	158	Tomato, Arabidopsis, potato		A
34	17	440995	440600	0.06	M000065_A149001-101_METB_440995_TOF_Malic acid, DL- (3TMS)	Malate	Organic acids	C4H6O5	245	Tomato, Arabidopsis, potato, Lotus japonicus		A
35	18	474325	474104	-0.06	M000018_A152001-101_METB_474325_TOF_Methionine, DL- (2TMS)	Methionine	Amino acids	C5H11NO2S	128	Tomato, Arabidopsis, potato, Lotus japonicus		A
36	19	570427	570222	-0.05	M000028_A182002-101_METB-METB_570427_TOF_Ornithine, DL- (4TMS)	Ornithine	Amino acids	C5H12N2O2	142	Tomato, Arabidopsis, potato, Lotus japonicus		A
37	20	531145	531011	-0.13	M000011_A164001-101_METB_531145_TOF_Phenylalanine, DL- (2TMS)	Phenylalanine	Amino acids	C9H11NO2	218	Tomato, Arabidopsis, potato, Lotus japonicus		A
38	21	338693	338495	0.01	M000029_A132003-101_METB_338693_TOF_Proline, L- (2TMS)	Proline	Amino acids	C5H9NO2	142	Tomato, Arabidopsis, potato		A
39	22	517180	517107	0.07	M000186_A175002-101_METB-METB_517180_TOF_Putrescine (4TMS)	Putrescine	Polyamine	C4H12N2	100	Tomato, Arabidopsis, potato, Lotus japonicus		A
40	23	1033367	1031920	-0.14	M000049_A337002-101_METB_1033367_TOF_Raffinose (11TMS)	Raffinose	Sugar (trisaccharide)	C18H32O16	361	Tomato, Arabidopsis, potato, Lotus japonicus		A
41	24	500740	500925	0.05	M000582_A168002-101_METB_500740_TOF_Ribose, D- (1MEOX) (4TMS)	Ribose	Sugar (pentose)	C5H10O5	217	Tomato, Arabidopsis		A
42	25	723585	723453	0	M000106_A226002-101_METB_723585_TOF_Spermidine (5TMS)	Spermidine	Polyamine	C7H19N3	144	Tomato, Arabidopsis, potato		A
43	26	365427	365017	-0.13	M000074_A134001-101_METB_365427_TOF_Succinic acid (2TMS)	Succinate	Organic acids	C4H6O4	247	Tomato, Arabidopsis, potato, Lotus japonicus		A
44	27	840783	840094	-0.08	M000044_A264001-101_METB_840783_TOF_Sucrose, D- (8TMS)	Sucrose	Sugar (disaccharide)	C12H22O11	361	Tomato, Arabidopsis, potato, Lotus japonicus		A
45	28	876240	874970	-0.14	M000671_A274002-101_METB_876240_TOF_Trehalose, alpha,alpha'-, D- (8TMS)	Trehalose	Sugar (disaccharide)	C12H22O11	191	Tomato, Arabidopsis, potato, Lotus japonicus		A
46	29	658337	657983	-0.16	M000035_A194002-101_METB_658337_TOF_Tyrosine, DL- (3TMS)	Tyrosine	Amino acids	C9H11NO3	218	Tomato, Arabidopsis, potato, Lotus japonicus		A
47	30	498150	498158	0.96	M000579_A166001-101_METB_498150_TOF_Xylose, D- (1MEOX) (4TMS)	Xylose	Sugar (pentose)	C5H10O5	103	Tomato, Arabidopsis, potato		A

## Sheet: sup tab 2
Table S2. Overview of the metabolite reporting list in root tissue of Col-0 and parp lines grown under long day (16 h photoperiod).
GC-TOF-MS metabolites
	A	B	C	D	E	F	G	H	I	J	K	L
1
2	Experiment title:		Environmental perturbation of photorespiration
3	Organism/Plant species:		Arabidopsis thaliana
4	Organ/tissue:		leave material
5	Analytical tool:		GC-TOF-MS
6
7	Peak/compound no.- number referenced back to the main text
8	Ret . Time- Time expected, Tag Time Index and Time deviation
9	Putative Name- putative identification of the metabolite/derivative
10	Corresponding metabolite name in literature
11	Mol. Formula- molecular formula of the metabolite or its FA adduct;
12	Mass to charge ratio (m/z)
13	(S)- identification confirmed by a standard compound
14	I, II, III- different isomers
15	Identification level (A; B; C; D)- (A) standard or NMR; (B) MS/MS; (C) MSE; (D) MS only
16
17	Peak/ Compound no.	Time Expected	Tag Time Index	Time Deviation	Putative metabolite name (Derivative)	Corresponding Metabolite in Literature	Metabolite Class	Mol formula	Mass to charge ratio (m/z)	Species detected before	Reference	Identification level (A-D)
18	1	208565	207672	-0.22	M000026_A110001-101_METB_208565_TOF_Alanine, DL- (2TMS)	Alanine	Amino acids	C3H7NO2	100	Tomato, Arabidopsis, potato, Lotus japonicus		A
19	2	394250	393507	-0.2	M000027_A144001-101_METB_394250_TOF_Alanine, beta- (3TMS)	ß-Alanine	Amino acids	C3H7NO2	248	Tomato, Arabidopsis, potato, Lotus japonicus		A
20	3	479210	478756	-0.08	M000013_A187001-101_METB_479210_TOF_Asparagine, DL- (4TMS)	Asparagine	Amino acids	C4H8N2O3	188	Tomato, Arabidopsis, potato		A
21	4	457283	456750	-0.05	M000033_A152002-101_METB_457283_TOF_Aspartic acid, L- (3TMS)	Aspartate	Amino acids	C4H7NO4	232	Tomato, Arabidopsis, potato		A
22	5	579380	579536	0.08	M000606_A187002-101_METB_579380_TOF_Fructose, D- (1MEOX) (5TMS)	Fructose	Sugar (Hexose)	C6H12O6	307	Tomato, Arabidopsis, potato, Lotus japonicus		A
23	6	452200	452239	0.01	M000114_A153003-101_METB_452200_TOF_Butyric acid, 4-amino- (3TMS)	GABA	Amino acids	C4H9NO2	174	Tomato, Arabidopsis, potato, Lotus japonicus		A
24	7	940280	939601	-0.07	M000673_A299002-101_METB_940280_EIROE_Galactinol (9TMS)	Galactinol	Sugar (disaccharide)	C12H22O11	204	Tomato, Arabidopsis, potato, Lotus japonicus		A
25	8	590400	590746	0.02	M000040_A189002-101_METB_590400_TOF_Glucose, D- (1MEOX) (5TMS)	Glucose	Sugar (Hexose)	C6H12O6	160	Tomato, Arabidopsis, potato, Lotus japonicus		A
26	9	492650	492568	-0.01	M000032_A174008-101_MST_492650_TOF_Glutamine, DL- (4TMS)	Glutamine	Amino acids	C5H10N2O3	227	Tomato, Arabidopsis, potato, Lotus japonicus		A
27	10	345050	344632	-0.13	M000073_A135003-101_METB_345050_TOF_Glyceric acid, DL- (3TMS)	Glycerate	Hydroxy acid	C3H6O4	292	Tomato, Arabidopsis, potato		A
28	11	325180	325276	0.00	M000031_A133001-101_METB_325180_TOF_Glycine (3TMS)	Glycine	Amino acids	C2H5NO2	174	Tomato, Arabidopsis, potato, Lotus japonicus		A
29	12	206867	207717	0.44	M000517_A106002-101_CONT-MST_206867_TOF_Glycolic acid (2TMS)	Glycolate	Hydroxy acid	C2H4O3	177	Tomato, Arabidopsis, potato		A
30	13	653910	654781	0.14	M000060_A209002-101_METB_653910_TOF_Inositol, myo- (6TMS)	Inositol	Polyol	C6H14O6	305	Tomato, Arabidopsis, potato		A
31	14	319193	319352	0.09	M000017_A132002-101_METB_319193_TOF_Isoleucine, L- (2TMS)	Isoleucine	Amino acids	C6H13NO2	158	Tomato, Arabidopsis, potato		A
32	15	440995	440781	-0.05	M000065_A149001-101_METB_440995_TOF_Malic acid, DL- (3TMS)	Malate	Organic acids	C4H6O5	245	Tomato, Arabidopsis, potato, Lotus japonicus		A
33	16	1053550	1048954	-0.44	M000051_A346001-101_METB_1053550_TOF_Melezitose (11TMS)	Melezitose	Sugar	C18H32O16	217	Arabidopsis		A
34	17	474325	472665	-0.42	M000018_A152001-101_METB_474325_TOF_Methionine, DL- (2TMS)	Methionine	Amino acids	C5H11NO2S	142	Tomato, Arabidopsis, potato, Lotus japonicus		A
35	18	386210	385623	-0.17	M000457_A133004-101_METB_386210_TOF_Nicotinic acid (1TMS)	Nicotinate	Carboxylic acids	C6H5NO2	136	Arabidopsis		A
36	19	570427	570615	0.04	M000028_A182002-101_METB-METB_570427_TOF_Ornithine, DL- (4TMS)	Ornithine	Amino acids	C5H12N2O2	142	Tomato, Arabidopsis, potato, Lotus japonicus		A
37	20	531145	530621	-0.13	M000011_A164001-101_METB_531145_TOF_Phenylalanine, DL- (2TMS)	Phenylalanine	Amino acids	C9H11NO2	218	Tomato, Arabidopsis, potato, Lotus japonicus		A
38	21	338693	338461	-0.04	M000029_A132003-101_METB_338693_TOF_Proline, L- (2TMS)	Proline	Amino acids	C5H9NO2	142	Tomato, Arabidopsis, potato		A
39	22	517180	517782	0.11	M000186_A175002-101_METB-METB_517180_TOF_Putrescine (4TMS)	Putrescine	Polyamine	C4H12N2	100	Tomato, Arabidopsis, potato, Lotus japonicus		A
40	23	222650	222836	0.08	M000071_A104002-101_METB_222650_TOF_Pyruvic acid (1MEOX) (1TMS)	Pyruvate	Organic acid	C3H4O3	89	Tomato, Arabidopsis, potato, Lotus japonicus		A
41	24	1033367	1033285	0.00	M000049_A337002-101_METB_1033367_TOF_Raffinose (11TMS)	Raffinose	Sugar (trisaccharide)	C18H32O16	361	Tomato, Arabidopsis, potato, Lotus japonicus		A
42	25	357523	358075	0.16	M000015_A138001-101_METB_357523_TOF_Serine, DL- (3TMS)	Serine	Amino acids	C3H7NO3	218	Tomato, Arabidopsis, potato		A
43	26	586190	585023	-0.15	M000630_A187007-101_METB_586190_TOF_Sorbose, D- (1MEOX) (5TMS)	Sorbose	Sugar (Hexose)	C6H12O6	307	Tomato, Arabidopsis, potato, Lotus japonicus		A
44	27	365427	365164	-0.05	M000074_A134001-101_METB_365427_TOF_Succinic acid (2TMS)	Succinate	Organic acids	C4H6O4	247	Tomato, Arabidopsis, potato, Lotus japonicus		A
45	28	840783	841276	0.05	M000044_A264001-101_METB_840783_TOF_Sucrose, D- (8TMS)	Sucrose	Sugar (disaccharide)	C12H22O11	361	Tomato, Arabidopsis, potato, Lotus japonicus		A
46	29	409380	407678	-0.41	M000469_A149002-101_METB_409380_TOF_Threitol, D- (4TMS)	Threitol	Polyol	C4H10O4	217	Arabidopsis		A
47	30	368365	367728	-0.33	M000016_A140001-101_METB_368365_TOF_Threonine, DL- (3TMS)	Threonine	Amino acids	C4H9NO3	117	Tomato, Arabidopsis, potato		A
48	31	876240	875737	-0.05	M000671_A274002-101_METB_876240_TOF_Trehalose, alpha,alpha'-, D- (8TMS)	Trehalose	Sugar (disaccharide)	C12H22O11	191	Tomato, Arabidopsis, potato, Lotus japonicus		A
49	32	340357	340796	0.09	M000364_A127002-101_METB_340357_TOF_Urea (2TMS)	Urea	Carbamide	CH4N2O	171	Arabidopsis		A
50	33	271580	272008	0.15	M000030_A122001-101_METB_271580_TOF_Valine, DL- (2TMS)	Valine	Amino acids	C5H11NO2	144	Tomato, Arabidopsis, potato, Lotus japonicus		A
51	34	498150	497978	-0.04	M000579_A166001-101_METB_498150_TOF_Xylose, D- (1MEOX) (4TMS)	Xylose	Sugar (pentose)	C5H10O5	103	Tomato, Arabidopsis, potato		A

## Sheet: sup tab 3
	Table S3. Primer sequence used for quantitative RT-PCR. Quantitative real time PCR was performed with cDNA generated from leaf tissue of 3-week-old Col-0 and parp lines grown under long day (16 h photoperiod) to determine the expression level of the following genes: PARP1, PARP2, PARP3, NADS, NaMNAT, SRT1, SRT2, MDH, FUM and NAPD ICDH, and the two housekeeping genes S16 and UQ10.
	Annotation	AGI	Sequence forward primer 5'--> 3'	Sequence reverse primer 5'--> 3'	Primer Tm (°C)	Amplicon (bp)
	PARP1	AT4G02390	CAACACTGGCGCTAATGATGGC	TTCATGTCTCCCAAAGCAACCTC	61.423	60
	PARP2	AT2G31320	AAGATGCTCCTATGGCATGGTTC	TCTGGAGGTGCAATTCTCAGTCC	62.561	80
	PARP3	AT5G22470	TCAATGAACTTGCAGACCATGCG	ATGCTGTGTTTATGTCCCTCACC	61.236	63
	NADS	AT1G55090	CAACAGCTGAGCTTGAGCCCATTC	CCATGTCGACTTCATCGAGCTGAG	63.645	60
	NaMNAT	AT5G55810	GGCATCTCAAAGCAACTACCAAC	ACATAGCAAGCAACACCTCGG	63.78	64
	SRT2	AT5G09230	ACTCACCATCTTGACTGGAGCTG	AACTGTATGCTCCATTGGGACTTC	61.232	80
	SRT1	AT5G55760	ACGGTCTTGGATTGGGAGGATG	GTGCTTCTCCGCAGGATCAATTTC	59.3	60
	NADP ICDH	AT1G54340	TTGGACTGCCTAACCGCGATTTC	TCCCTAACACGAGCTTCATCCG	63.2	124
	MDH	AT2G22780	TGAGCTTCCCTTCTTCGCATCG	TGCCTTCTCTAATCCCATCCTCTC	61.4	109
	FUM	AT2G47510	ACTCTTCCTCGCCTCTATCAGC	AGTGTTTAATCCTGTCCCAACCG	62.4	63
	S16	AT2G09990	TCCGACTCTCTGCGTTAGGTTTC	TGTGTCGCCATGGTTAGGGTTTC	63.1	80
	UQ10	AT4G05320	AGCAGTTGGAGGATGGCAGAAC	CGGAGCCTGAGAACAAGATGAAGG	63.3	79
